# Supplementary material for: Patterns of Legume Purchases and Consumption in the United States
Source: Front Nutr. 2021 Oct 12;8:732237. doi: 10.3389/fnut.2021.732237 (PMC8545802; doi:10.3389/fnut.2021.732237)
Supplement: Supplementary file 1 [file Table_1.XLSX]

## Sheet: Annual Expenditure
Average Annual Expenditure	Pinto bean	Black bean	Kidney bean	Lima bean	Chickpea	Great northern bean	Black-eyed pea	Soybean	Value added bean	Lentil	Cannellini bean	Pigeon pea	Navy bean	Mayocoba bean	Split pea	Pink bean	White bean	Cranberry bean	Remaining dried bean	Yellow bean	Fava bean	Turtle bean	Mixed beans	Mung bean	Dried bean	Purple bean
Alabama	4.78505e+06	3719648	4228918	8.68956e+06	627996	1.37257e+06	3.49477e+06	648210	753292	290661	152157	65171.4	341909	76729.2	81639.7	41702	71367.1	76735.7	19767	23206.6	8873.68	27930.8	43111.4	1290.11	253.245	14.2463
Arizona	1.25699e+07	5.78445e+06	3364470	1.06234e+06	2.0625e+06	957233	654011	1.35917e+06	406214	1.08247e+06	548789	140938	386518	1.05326e+06	395953	61196.6	150155	1461.82	51361.6	34035.1	29541.7	21714.8	880.156	5357.33	0	12.258
California	4.15568e+07	3.2707e+07	1.72806e+07	3923102	1.3648e+07	2.40908e+06	2.96217e+06	6.83273e+06	2.23025e+06	8.0733e+06	2.93297e+06	573663	2.18012e+06	1.10007e+07	2.12103e+06	412241	1.39385e+06	111647	961746	89168.3	1.34025e+06	196182	153656	140645	0	0
Colorado	8842552	7.15712e+06	4.0478e+06	935391	2.03715e+06	1.28823e+06	595435	1.60712e+06	405785	1.11845e+06	789432	98784.3	255836	215363	380704	51169.2	43981.7	28507	195379	13991.4	45653.4	4315.56	26081.8	12827.5	0	0
Connecticut	722244	3.02139e+06	3.08531e+06	718497	2.09094e+06	282669	294324	946531	1.34957e+06	748701	1.10215e+06	877235	165027	30534.9	364125	826808	339080	190944	24947.1	116361	58025.2	38854.9	7413.39	8842.29	0	0
Florida	1.31795e+07	3.42847e+07	26410950	1.91912e+07	1.20156e+07	4.25799e+06	5.77982e+06	5066369	6.82341e+06	6.05388e+06	1.78262e+06	7.75045e+06	1.21341e+06	464981	2.94856e+06	4.26283e+06	820388	588733	470146	406538	67113	917649	151811	15606.9	1005.59	154.701
Georgia	8.03016e+06	1.00254e+07	7.5919e+06	1.40593e+07	2.61774e+06	2.04944e+06	6.03393e+06	1.77915e+06	1.35226e+06	1.22922e+06	583921	528786	485029	284573	331339	276843	164565	159773	353380	57473.7	44809.7	32979.7	130808	5226.35	44.0766	20.561
Illinois	9.64697e+06	7.97862e+06	8.82234e+06	3.20304e+06	2.96069e+06	3.21027e+06	1.72927e+06	1.65652e+06	1.16403e+06	1.36784e+06	888398	827711	511726	1.02706e+06	625924	293322	159217	123552	50502.5	161008	261212	123702	39093.6	61284.6	3.44102	59.2133
Indiana	3.4002e+06	4.39217e+06	5.06011e+06	1.94891e+06	1.10711e+06	4.2564e+06	675266	783756	520695	513070	401556	145314	333607	121182	170067	53735.8	11734.9	35784.4	2907.73	47798.4	19407.8	4414.04	27335.2	5563.29	0	0
Kansas	3.10646e+06	2.85145e+06	2774867	590755	591556	939854	412134	584799	343105	275089	156146	35390.8	227244	60215.9	68762	22632.4	2994.21	6699.25	4065.26	20345.7	8289.18	25026	25221.7	5162.07	0	0
Kentucky	5.07277e+06	3.16351e+06	3632957	2.28224e+06	665041	2.8026e+06	835602	516428	213312	321719	244134	51815.5	307694	70293.6	92400.2	51033	19202.6	119372	5371.99	9519.39	8287.31	10632	212006	3862.53	0	0
Louisiana	2.65717e+06	3.07553e+06	1.43083e+07	5.05026e+06	569156	1.45623e+06	2.58472e+06	1.037e+06	990437	328978	100366	76131.2	2.50914e+06	71636.2	119361	62733.3	19701.1	4143.98	138456	7588.49	4262.23	11592.6	1976.72	2260.29	179.831	10.3191
Maryland	1.46325e+06	5.19765e+06	5.52353e+06	3.41578e+06	2.20117e+06	1.14487e+06	1.35627e+06	1.28223e+06	1.49517e+06	923977	707321	338218	340186	29019.1	366548	211645	107524	55553.6	26620.8	64826.3	15515.1	41939.2	14634.3	13023.6	6.20184	0
Massachusetts	2.01875e+06	7.29419e+06	6.75915e+06	1.24094e+06	4.10156e+06	514470	494668	1.47317e+06	2.07369e+06	1.45651e+06	1.45784e+06	2.09555e+06	383885	38433.3	553259	1.59477e+06	444251	994043	75032.1	242614	209378	29139.6	26489.5	35397.4	0	0
Michigan	3.52118e+06	6.23804e+06	7.75802e+06	1.85015e+06	2.90174e+06	4.96871e+06	1.00048e+06	1.28882e+06	1.63388e+06	981197	958677	152314	491309	90994.9	668442	60976.5	9661.16	38847.6	2194.1	245309	55534.7	6605.69	24556.9	10609.9	0	0
Minnesota	2.11473e+06	4954768	4701892	824696	1.42796e+06	1.16562e+06	391570	904234	767612	560651	435170	59114.2	451086	199605	511499	59460.4	80713.5	7190.46	7553.46	91244.5	23230.2	1679.31	10044.7	3687.59	0	0
Mississippi	1.94463e+06	1694705	4011181	5.95506e+06	274210	662084	2029641	488193	412904	131243	70113.9	32437.1	213769	40689.5	40119.4	31005.5	6444.63	12442.2	19920.3	3296.16	3950.22	14156.8	5468.73	1236.94	57.0404	0
Missouri	3.88737e+06	4.39829e+06	6.59396e+06	1.64164e+06	930670	2.5756e+06	1.29015e+06	933095	2.12933e+06	383470	232120	28488	590399	64840	164068	32190.2	6022	11894.3	8615.71	28446.4	5794.07	33618.2	20333	2192.82	8.26121	0
Nevada	3.49813e+06	2.56192e+06	2.20235e+06	1.34577e+06	898494	432461	876228	596724	193547	433122	225924	71443.5	240402	695902	155907	27170.2	81399.3	340.011	100854	11190.4	28779	29020	4366.63	3497.62	0	0
New Jersey	2.07318e+06	8833293	8140250	2.57544e+06	5.46824e+06	707046	914000	2.56501e+06	2.85595e+06	2.44635e+06	2.47103e+06	2.62994e+06	323058	73105.1	896578	2.06064e+06	788293	827158	26769.3	62631.3	132036	221169	13952.3	27967.1	1065.64	0
New York	3.01512e+06	13675599	1.45297e+07	3.19636e+06	1.04755e+07	1.56157e+06	1.36572e+06	2.97725e+06	5.65921e+06	4.01083e+06	3.71832e+06	4.17118e+06	500521	109358	1.74625e+06	2.90279e+06	950612	1.26125e+06	69621.7	415674	301741	237069	16138.1	43200.3	0	18.6281
North Carolina	1.14639e+07	10594444	7.31515e+06	1.17362e+07	2.53104e+06	2.25985e+06	4.0716e+06	2.08698e+06	3.8003e+06	1.2799e+06	750393	436075	780771	266692	348299	319993	71721.8	216303	185292	144627	41157.3	33090.7	188490	10349	0	0
Ohio	4.74231e+06	7282444	11338288	4.21287e+06	2.61694e+06	4.56841e+06	1116921	1.77494e+06	838959	944030	929404	1.0303e+06	730946	92929.3	287395	838117	78019.7	109234	6137.51	216998	23531.2	4063.9	102326	9101.53	0	0
Oregon	2.64577e+06	4.87669e+06	2.50276e+06	496635	1.53988e+06	633858	298568	525046	200686	581411	466668	20573.2	517270	157513	358723	24853.8	214022	5261.95	21916.8	8321.99	16322.1	197272	429.193	6485.06	0	0
Pennsylvania	2.37238e+06	7457337	1.23574e+07	5.26682e+06	4.35935e+06	3.01424e+06	915308	2.34678e+06	1.81987e+06	1.22855e+06	1.6385e+06	1.5033e+06	661470	64223.6	608230	1.23831e+06	261247	341065	12258	487147	44323	47665.4	41437.9	26303.9	32.5714	0
South Carolina	4.58062e+06	4652744	3536158	8816754	1.09318e+06	921931	2.51681e+06	1.07534e+06	1.40117e+06	486989	287136	180585	310224	91197	178545	138301	51193.5	76324.7	373524	64460.8	14626.5	8087.64	45104.1	3969.75	0	0
Tennessee	9.2466e+06	5.84734e+06	5.62511e+06	3.82329e+06	1.27435e+06	3.64927e+06	2.75562e+06	1.07701e+06	560300	638700	377223	102844	392976	167688	157990	65321.1	72281.7	242919	28160.8	34394.4	20786.2	20644	470040	1307.85	0	0
Texas	6.62133e+07	20359129	11470352	6.49594e+06	4.68595e+06	2.55085e+06	8.09098e+06	3.81767e+06	1.66459e+06	3.30987e+06	703408	767124	1.01629e+06	2.49303e+06	631110	529790	115861	113672	671603	48982.6	400740	30817.4	22047.2	48298.8	49188.2	3.32667
Virginia	6.46967e+06	7.93373e+06	8.00983e+06	6.95177e+06	2.8495e+06	2.35151e+06	2.14727e+06	1.6909e+06	2.54164e+06	1.36233e+06	970646	448920	825738	108494	385016	360690	111357	288346	38731.2	124588	38165.2	25599.1	160406	23515.2	14.2082	0
Washington	4.56521e+06	6977334	4.228e+06	853081	2.52853e+06	1.06142e+06	584059	823251	394618	1.11916e+06	788587	75937.9	854965	635776	659530	55315.7	361608	6799.82	143849	17012	45072.5	257357	1359.7	16311.1	0	0
Wisconsin	1.72137e+06	3445907	3394985	740350	1.05285e+06	1.10791e+06	322721	607536	331566	374809	325587	108228	243171	116031	599522	90500.9	12155.3	16861.2	19736.2	159775	9475.73	782.839	14848	4392.19	0	2.0653

## Sheet: Per Capita Expenditure
Average Per Capita Expenditure	Pinto bean	Black bean	Kidney bean	Lima bean	Chickpea	Great northern bean	Black-eyed pea	Soybean	Value added bean	Lentil	Cannellini bean	Pigeon pea	Navy bean	Mayocoba bean	Split pea	Pink bean	White bean	Cranberry bean	Remaining dried bean	Yellow bean	Fava bean	Turtle bean	Mixed beans	Mung bean	Dried bean	Purple bean
Alabama	0.978849	0.760905	0.865083	1.77757	0.128465	0.280778	0.714902	0.1326	0.154096	0.0594588	0.0311259	0.0133317	0.0699422	0.015696	0.0167005	0.00853072	0.0145991	0.0156973	0.00404361	0.00474724	0.00181523	0.00571363	0.00881903	0.000263909	5.18048e-05	2.91427e-06
Arizona	1.75551	0.807855	0.469882	0.148367	0.288048	0.133687	0.0913391	0.189821	0.0567318	0.151177	0.0766438	0.0196834	0.0539811	0.147099	0.0552987	0.00854671	0.0209707	0.000204158	0.00717316	0.00475334	0.00412579	0.00303268	0.000122922	0.000748205	0	1.71195e-06
California	1.05356	0.829199	0.438104	0.0994598	0.346009	0.0610758	0.0750978	0.173226	0.056542	0.204677	0.0743577	0.0145437	0.0552712	0.278892	0.0537731	0.0104513	0.0353375	0.0028305	0.0243825	0.00226062	0.0339785	0.00497368	0.00389555	0.00356567	0	0
Colorado	1.55479	1.25844	0.711726	0.16447	0.358192	0.22651	0.104696	0.28258	0.0713493	0.196657	0.138806	0.0173693	0.0449838	0.0378673	0.0669392	0.0089971	0.00773332	0.00501239	0.0343536	0.00246012	0.00802726	0.000758807	0.00458598	0.00225546	0	0
Connecticut	0.202307	0.84632	0.864224	0.201258	0.585691	0.0791781	0.0824428	0.265132	0.378026	0.209718	0.308723	0.245722	0.0462255	0.00855312	0.101995	0.231597	0.0949795	0.0534852	0.00698793	0.0325938	0.0162534	0.0108836	0.00207656	0.00247681	0	0
Florida	0.620837	1.61503	1.24412	0.904029	0.56601	0.200578	0.272266	0.238658	0.321426	0.285176	0.0839726	0.365096	0.0571593	0.0219036	0.138896	0.200806	0.0386455	0.0277331	0.0221469	0.0191505	0.00316145	0.0432271	0.00715127	0.000735185	4.73697e-05	7.28742e-06
Georgia	0.763834	0.953626	0.722147	1.33733	0.249001	0.194944	0.573951	0.169234	0.128628	0.116924	0.0555429	0.0502984	0.0461363	0.0270687	0.0315172	0.0263335	0.0156535	0.0151977	0.0336137	0.00546693	0.00426233	0.00313705	0.0124425	0.000497134	4.1926e-06	1.95578e-06
Illinois	0.758137	0.627025	0.693331	0.251721	0.232675	0.252289	0.1359	0.130183	0.0914786	0.107496	0.0698175	0.0650482	0.0402156	0.0807147	0.0491901	0.0230516	0.0125126	0.00970975	0.0039689	0.0126533	0.0205282	0.00972153	0.00307229	0.00481624	2.70423e-07	4.65346e-06
Indiana	0.507852	0.656011	0.755774	0.291087	0.165357	0.635732	0.100857	0.117061	0.0777707	0.0766318	0.0599761	0.0217041	0.0498273	0.0180997	0.0254011	0.00802594	0.00175271	0.00534474	0.000434296	0.00713913	0.00289874	0.000659278	0.00408276	0.000830929	0	0
Kansas	1.0671	0.9795	0.953192	0.20293	0.203205	0.322848	0.141572	0.200884	0.11786	0.0944955	0.0536374	0.0121571	0.0780604	0.0206847	0.0236204	0.00777444	0.00102854	0.00230126	0.00139646	0.00698892	0.00284741	0.00859665	0.00866388	0.00177322	0	0
Kentucky	1.1373	0.709249	0.814498	0.51167	0.1491	0.628335	0.18734	0.115782	0.0478238	0.0721285	0.0547341	0.0116169	0.068984	0.0157596	0.0207158	0.0114414	0.00430516	0.0267628	0.00120438	0.00213422	0.00185799	0.00238366	0.0475311	0.000865968	0	0
Louisiana	0.570247	0.66003	3.07066	1.08382	0.122145	0.312517	0.554699	0.222548	0.212555	0.0706009	0.0215393	0.0163383	0.538478	0.0153736	0.0256157	0.013463	0.00422798	0.000889328	0.0297137	0.00162854	0.000914705	0.00248786	0.000424217	0.000485073	3.85931e-05	2.21455e-06
Maryland	0.242455	0.861234	0.915231	0.565984	0.364727	0.189701	0.22473	0.212461	0.247745	0.1531	0.117201	0.0560417	0.0563678	0.00480837	0.0607358	0.0350689	0.0178165	0.00920505	0.00441098	0.0107415	0.0025708	0.0069492	0.00242486	0.00215797	1.02763e-06	0
Massachusetts	0.293496	1.06046	0.982676	0.180413	0.596303	0.074796	0.0719171	0.214175	0.301483	0.211754	0.211947	0.304661	0.0558109	0.00558761	0.0804354	0.231855	0.0645872	0.144519	0.0109085	0.0352724	0.0304403	0.00423645	0.00385117	0.00514624	0	0
Michigan	0.352776	0.62497	0.777251	0.18536	0.290717	0.4978	0.100235	0.129123	0.163693	0.098303	0.0960468	0.0152599	0.0492227	0.00911649	0.0669691	0.00610904	0.000967922	0.00389202	0.00021982	0.0245767	0.00556385	0.000661803	0.00246028	0.00106298	0	0
Minnesota	0.377359	0.884143	0.839019	0.147161	0.254808	0.207996	0.0698728	0.161354	0.136975	0.100044	0.077653	0.0105485	0.080493	0.035618	0.0912734	0.0106103	0.0144027	0.00128309	0.00134786	0.0162819	0.00414526	0.000299661	0.00179241	0.000658024	0	0
Mississippi	0.652146	0.568332	1.34518	1.99707	0.0919584	0.222035	0.680655	0.163719	0.13847	0.0440135	0.0235132	0.010878	0.071689	0.0136455	0.0134543	0.0103979	0.00216125	0.00417259	0.00668042	0.00110539	0.00132474	0.00474759	0.00183398	0.000414818	1.91289e-05	0
Missouri	0.634993	0.718451	1.07711	0.268158	0.152023	0.420719	0.210744	0.152419	0.347822	0.0626391	0.0379163	0.00465346	0.0964404	0.0105915	0.0268001	0.0052582	0.000983681	0.00194291	0.00140736	0.00464665	0.000946448	0.00549146	0.00332135	0.000358192	1.34945e-06	0
Nevada	1.1561	0.846692	0.727858	0.444764	0.296944	0.142924	0.289586	0.197212	0.0639656	0.143143	0.0746658	0.0236114	0.0794506	0.229989	0.051526	0.0089795	0.0269017	0.000112371	0.0333313	0.00369834	0.0095112	0.00959085	0.00144313	0.00115593	0	0
New Jersey	0.233346	0.994227	0.916222	0.289877	0.615475	0.0795812	0.102875	0.288703	0.32145	0.275348	0.278125	0.296012	0.0363616	0.00822831	0.100914	0.231934	0.088726	0.0931004	0.003013	0.00704944	0.0148612	0.0248935	0.00157039	0.00314783	0.000119943	0
New York	0.154428	0.700433	0.744179	0.16371	0.536532	0.0799801	0.069949	0.152488	0.289852	0.205426	0.190444	0.213638	0.0256356	0.00560109	0.0894391	0.148674	0.0486882	0.0645985	0.00356587	0.0212899	0.0154545	0.0121421	0.000826556	0.00221262	0	9.54086e-07
North Carolina	1.1045	1.02073	0.704782	1.13073	0.243854	0.217726	0.39228	0.201071	0.366142	0.123313	0.072297	0.0420139	0.0752238	0.0256946	0.0335571	0.0308299	0.00691007	0.0208398	0.017852	0.0139342	0.00396532	0.00318814	0.0181601	0.000997084	0	0
Ohio	0.406192	0.623762	0.971157	0.360845	0.224148	0.391298	0.0956675	0.152029	0.0718593	0.0808589	0.0796062	0.0882483	0.0626076	0.00795966	0.0246162	0.0717871	0.00668261	0.00935617	0.000525695	0.0185865	0.00201552	0.000348084	0.00876451	0.000779572	0	0
Oregon	0.632795	1.16637	0.598592	0.118782	0.368297	0.151601	0.0714092	0.125577	0.0479986	0.139058	0.111614	0.00492055	0.123717	0.0376728	0.0857966	0.00594435	0.0511881	0.00125851	0.0052419	0.00199039	0.0039038	0.047182	0.000102651	0.00155105	0	0
Pennsylvania	0.185388	0.582748	0.965658	0.411571	0.340658	0.235546	0.071526	0.183387	0.142213	0.0960043	0.12804	0.117474	0.0516901	0.00501871	0.0475296	0.096767	0.020415	0.0266523	0.000957894	0.0380677	0.00346359	0.00372478	0.00323814	0.00205549	2.54527e-06	0
South Carolina	0.900862	0.915046	0.695449	1.73397	0.214994	0.181314	0.494977	0.211486	0.275565	0.0957751	0.0564704	0.0355154	0.0610111	0.0179355	0.0351141	0.0271993	0.0100681	0.0150106	0.0734603	0.0126774	0.00287656	0.00159058	0.00887054	0.000780723	0	0
Tennessee	1.36585	0.863731	0.830904	0.564751	0.188238	0.539046	0.407043	0.159089	0.0827637	0.0943445	0.0557209	0.0151914	0.0580478	0.0247697	0.0233373	0.0096488	0.010677	0.0358824	0.00415973	0.00508052	0.0030704	0.00304939	0.0694312	0.000193187	0	0
Texas	2.31192	0.710865	0.400502	0.226814	0.163616	0.0890663	0.282507	0.133299	0.0581213	0.115569	0.0245604	0.0267851	0.035485	0.0870472	0.022036	0.0184983	0.00404543	0.00396901	0.0234499	0.00171029	0.0139923	0.00107603	0.000769805	0.00168642	0.00171747	1.16155e-07
Virginia	0.761126	0.933366	0.942318	0.817842	0.335231	0.276644	0.252616	0.198927	0.299012	0.160272	0.114192	0.0528133	0.0971442	0.0127638	0.0452953	0.0424335	0.0131006	0.0339226	0.00455655	0.0146572	0.00448995	0.00301162	0.018871	0.00276646	1.67153e-06	0
Washington	0.607019	0.92775	0.562181	0.113431	0.33621	0.141133	0.0776601	0.109465	0.0524709	0.148811	0.104855	0.0100972	0.113681	0.0845367	0.0876952	0.00735512	0.0480817	0.000904146	0.019127	0.00226202	0.00599313	0.0342198	0.000180794	0.00216883	0	0
Wisconsin	0.296447	0.593439	0.584669	0.1275	0.181316	0.190799	0.0555776	0.104627	0.0571008	0.064548	0.0560711	0.0186386	0.0418779	0.0199824	0.103247	0.0155857	0.00209334	0.00290377	0.00339887	0.0275158	0.00163187	0.000134817	0.00255705	0.000756403	0	3.55677e-07
